# Supplementary material for: Factors affecting the transmission of SARS‐CoV‐2 in school settings
Source: Influenza Other Respir Viruses. 2022 Feb 10;16(4):643–52. doi: 10.1111/irv.12968 (PMC9111692; doi:10.1111/irv.12968)
Supplement: Supplementary file 2 — Data S1. Supplementary data. Data for all school outbreaks included in this study and related risk factors. [file IRV-16-643-s002.csv]

main authors	title	study start date	study end date	location	school type	average class size	secondary attack rate student	number of student contacts tested	surveillance type	mask wearing	social distancing	weekly deaths rate (per 100,000 people)	weekly deaths rate with extension (per 100,000 people)	weekly cases rate (per 10,000 people)	weekly cases rate with extension (per 10,000 people)	prior immunity (per 100 people)	individualism	national income (thousand £)	daily mean specific humidity(g/kg)	notes (S-student, T-teacher)
Danis et al. [9]	Cluster of Coronavirus Disease 2019 (COVID-19) in the French Alps	1/23/20	2/22/20	France, Grenoble	Primary school	23.3	0	73	Symptomatics or some asymptomatics	not required	not required	3.46E-04	0.003777111	4.15E-04	0.02237938	8.90E-06	71	37.2368829	5.376415335	172 contacts, 169 contacted, 70 possible case, 73 tested, 1postive(tertiary)
Heavey et al. [10]	No evidence of secondary transmission of COVID-19 from children attending school in Ireland	3/1/20	3/13/20	Ireland	Mixed school	24.5	0	924	Symptomatics or some asymptomatics	not required	not required	0.01167899	0.118586671	0.103943014	1.142744285	3.60E-04	70	40.846339	4.816381301	1001 student contacts, 924(822 S-S, 102 T-S)contacts tested in schools, 0 positive
Yung et al. [11]	Novel Coronavirus 2019 Transmission Risk in Educational Settings	2/1/20	3/1/20	Singapore	Mixed school	23.2	0	42	Symptomatics or some asymptomatics	not required	not required	0	0	0.03820766	0.060125232	0.001266311	20	64.1343183	17.76255469	42 student contacts tested, 0 positive
Yung et al. [11]	Novel Coronavirus 2019 Transmission Risk in Educational Settings	2/1/20	3/1/20	Singapore	Pre-school/ECEC	20	0	77	Symptomatics or some asymptomatics	not required	not required	0	0	0.03820766	0.060125232	0.001266311	20	64.1343183	17.76255469	77 student contacts tested , 0 positive, index case was adult
NCIRS [12]	COVID-19 in schools and early childhood education and care services-the Term 2 experience in NSW	4/10/20	7/2/20	Australia, New South Wales	High school	22.2	0	103	All contacts	not required	required	0.016416322	0.017418226	0.060773226	0.140975253	0.027636504	90	39.4101845	6.941360194	165 student contacts, 23 staff contacts, 103 contacts tested, 0 positive
NCIRS [12]	COVID-19 in schools and early childhood education and care services-the Term 2 experience in NSW	4/10/20	7/2/20	Australia, New South Wales	Primary school	23.5	0	132	All contacts	not required	required	0.016416322	0.017418226	0.060773226	0.140975253	0.027636504	90	39.4101845	6.941360194	210 student contacts, 21 staff contacts, 132 contacts tested, 0 positive
NCIRS [12]	COVID-19 in schools and early childhood education and care services-the Term 2 experience in NSW	4/10/20	7/2/20	Australia, New South Wales	Pre-school/ECEC	NA	0	84	All contacts	not required	required	0.016416322	0.017418226	0.060773226	0.140975253	0.027636504	90	39.4101845	6.941360194	84 student contacts, 18 staff contacts, 84 contacts tested, 0 positive
Macartney et al. [13]	Transmission of SARS-CoV-2 in Australian educational settings: a prospective cohort study	1/25/20	4/10/20	Australia, New South Wales	High school	NA	0	196	Symptomatics or some asymptomatics	not required	required	0.01936262	0.023920406	0.222849417	0.202172847	1.52E-04	90	39.4101845	9.973162813	600 close contacts, 196 tested (179 S-S tested), 0 positive, table 2
Macartney et al. [13]	Transmission of SARS-CoV-2 in Australian educational settings: a prospective cohort study	1/25/20	4/10/20	Australia, New South Wales	Primary school	NA	0.023809524	42	Symptomatics or some asymptomatics	not required	required	0.01936262	0.023920406	0.222849417	0.202172847	1.52E-04	90	39.4101845	9.973162813	179 close contacts, 42 tested (6 S-S tested), 1 positive (T-S), table 2
Macartney et al. [13]	Transmission of SARS-CoV-2 in Australian educational settings: a prospective cohort study	1/25/20	4/10/20	Australia, New South Wales	Pre-school/ECEC	NA	0.032967033	182	Symptomatics or some asymptomatics	not required	required	0.01936262	0.023920406	0.222849417	0.202172847	1.52E-04	90	39.4101845	9.973162813	406 close contacts, 182 tested (17 S-S tested), 6 positive (T-S), table 2
Macartney et al. [13]	Transmission of SARS-CoV-2 in Australian educational settings: a prospective cohort study	1/25/20	4/10/20	Australia, New South Wales	Pre-school/ECEC	NA	0.28	25	Symptomatics or some asymptomatics	not required	required	0.01936262	0.023920406	0.222849417	0.202172847	1.52E-04	90	39.4101845	9.973162813	table 4 Single ECEC outbreak, 25 child close contacts, 7 positive
Stein-Zamir et al. [14]	A large COVID-19 outbreak in a high school 10 days after schools’ reopening, Israel	5/1/20	6/14/20	Israel	High school	28.2	0.131782946	1161	All contacts	not required	not required	0.131181949	0.127015554	0.539226855	1.032230524	0.180624722	54	42.039486	8.695906669	1164 student contacts, 1161 tested, 153 positive
Lopez et al. [15]	Transmission Dynamics of COVID-19 Outbreaks Associated with Child Care Facilities — Salt Lake City, Utah, April–July 2020	4/1/20	7/10/20	Salt Lake City, Utah	Mixed school	20	1	2	All contacts	required	not required	0.738727964	0.811325819	8.210090458	9.108976245	0.361813684	91	53.1008892	4.139565804	2 symptomatic students tested, 2 positive, counted from figure
Lopez et al. [15]	Transmission Dynamics of COVID-19 Outbreaks Associated with Child Care Facilities — Salt Lake City, Utah, April–July 2020	4/1/20	7/10/20	Salt Lake City, Utah	Primary school	20	0.5	20	All contacts	not required	not required	0.738727964	0.811325819	8.210090458	9.108976245	0.361813684	91	53.1008892	4.139565804	66 student contact, 20 tested (2 S-S tested), 10 postive, counted from figure
Dub et al. [16]	Transmission of SARS-CoV-2 following exposure in school settings: experience from two Helsinki area exposure incidents.	3/1/20	7/12/20	Helsinki, Finland	High school	19	0	72	Symptomatics or some asymptomatics	not required	not required	0.313083877	0.283266365	0.693542643	0.636014784	0.100764476	63	37.423977	4.079148956	95 student contacts, 72 tested, 0 tested positive
Dub et al. [16]	Transmission of SARS-CoV-2 following exposure in school settings: experience from two Helsinki area exposure incidents.	3/1/20	7/12/20	Helsinki, Finland	Primary school	19	0.166666667	42	Symptomatics or some asymptomatics	not required	not required	0.313083877	0.283266365	0.693542643	0.636014784	0.100764476	63	37.423977	4.079148956	52 student contacts, 42 tested, 7 positive (T-S)
Larosa et al. [17]	Secondary transmission of COVID-19 in preschool and school settings after their reopening in northern Italy: a population-based study	9/1/20	10/15/20	Italy, Reggio Emilia	Pre-school/ECEC	19	0	156	Symptomatics or some asymptomatics	not required	required	0.235347813	0.533187292	2.97625493	7.02011696	0.508004304	76	30.3288902	10.79494266	156 student contacts tested, 0 positive, table 2
Larosa et al. [17]	Secondary transmission of COVID-19 in preschool and school settings after their reopening in northern Italy: a population-based study	9/1/20	10/15/20	Italy, Reggio Emilia	Primary school	19	0.003759398	266	Symptomatics or some asymptomatics	not required	required	0.235347813	0.533187292	2.97625493	7.02011696	0.508004304	76	30.3288902	10.79494266	266 student contacts tested, 1 positive, table 2
Larosa et al. [17]	Secondary transmission of COVID-19 in preschool and school settings after their reopening in northern Italy: a population-based study	9/1/20	10/15/20	Italy, Reggio Emilia	High school	20.9	0.066433566	572	Symptomatics or some asymptomatics	required	required	0.235347813	0.533187292	2.97625493	7.02011696	0.508004304	76	30.3288902	10.79494266	572 student contacts tested, 38 positive, table 2
Brandal et al. [18]	Minimal transmission of SARS-CoV-2 from paediatric COVID-19 cases in primary schools, Norway, August to November 2020	8/28/20	11/11/20	Norway	Primary school	20.2	0	234	All contacts	not required	required	0.036434782	0.076027635	2.76366498	3.463058793	0.271494895	69	53.2418145	5.194450401	234 student contacts tested, 0 infection, one of three index cases is adult
Buonsenso et al. [19]	High rates of SARS-CoV-2 transmission in a high-school class	9/17/20	9/28/20	Italy	High school	26	0.32	25	All contacts	required	not required	0.206229866	0.25717826	1.959611146	3.128641704	0.508004304	76	30.3288902	11.18841294	25 student contacts, 25 tested, 8 positive
Atherstone et al. [20]	SARS-CoV-2 Transmission Associated with High School Wrestling Tournaments - Florida, December 2020-January 2021	12/7/20	1/1/21	Polk, Florida	High school	20	0.333333333	30	Symptomatics or some asymptomatics	not required	not required	3.309372616	4.387425817	30.23939228	37.10749758	4.451267339	91	53.1008892	7.960540378	168 contacts (S and T), 30 tested, 10 positive
White et al. [21]	Children are safe in schools: a review of the Irish experience of reopening schools during the COVID-19 pandemic.	8/23/20	10/28/20	Ireland	Primary school	24.5	0.027388923	9858	All contacts	required	required	0.252690882	0.329347528	6.681444199	6.705725882	0.687024949	70	40.846339	7.148611651	9858 contacts tested (S and T), 270 positive
White et al. [21]	Children are safe in schools: a review of the Irish experience of reopening schools during the COVID-19 pandemic.	8/23/20	10/28/20	Ireland	High school	24.5	0.020624872	4897	All contacts	required	required	0.252690882	0.329347528	6.681444199	6.705725882	0.687024949	70	40.846339	7.148611651	4897 contacts tested (S and T), 101 positive
Mossong et al. [22]	SARS-CoV-2 transmission in educational settings during an early summer epidemic wave in Luxembourg, 2020	5/4/20	7/25/20	Luxembourg	Mixed school	29	0.061983471	726	All contacts	required	required	0.216022088	0.276778301	3.18767594	3.852984593	0.643707248	60	60.1050167	6.736577219	726 student contacts tested, 45 positive (38 S-S, 7 T-S)
Gettings et al. [23]	SARS-CoV-2 transmission in a Georgia school district — United States, December 2020–January 2021	12/1/20	1/22/21	Atlanta, Georgia	Primary school	17	0.084507042	355	All contacts	required	required	2.498888708	2.874479254	39.08012051	37.35543296	5.059764136	91	53.1008892	4.01466412	355 student contacts tested, 30 positive
Gettings et al. [23]	SARS-CoV-2 transmission in a Georgia school district — United States, December 2020–January 2021	12/1/20	1/22/21	Atlanta, Georgia	High school	14	0.045454545	110	All contacts	required	required	2.498888708	2.874479254	39.08012051	37.35543296	5.059764136	91	53.1008892	4.01466412	110 student contacts tested, 5 positive
Gettings et al. [23]	SARS-CoV-2 transmission in a Georgia school district — United States, December 2020–January 2021	12/1/20	1/22/21	Atlanta, Georgia	High school	7	0.158415842	101	All contacts	required	required	2.498888708	2.874479254	39.08012051	37.35543296	5.059764136	91	53.1008892	4.01466412	101 student contacts tested, 16 positive
Jordan et al. [24]	Transmission of SARS-CoV-2 infection among children in summer schools applying stringent control measures in Barcelona, Spain	6/29/20	7/31/20	Spain, Barcelona	Mixed school	9.4	0.04743083	253	All contacts	required	required	0.045735023	0.087091374	1.827183459	3.015836101	0.54379193	51	31.9641895	10.83370219	253 student contacts tested, 12 positive (S-S)
Volpp et al. [25]	Minimal SARS-CoV-2 Transmission After Implementation of a Comprehensive Mitigation Strategy at a School — New Jersey, August 20–November 27, 2020	8/20/20	11/27/20	Lawrenceville, New Jersey	Mixed school	20	0	14	All contacts	required	required	0.673879265	0.978360238	11.16906748	14.00067237	2.417226929	91	53.1008892	7.57049325	14 contacts tested (school contacts), 0 positive
Hershow et al. [26]	Low SARS-CoV-2 Transmission in Elementary Schools — Salt Lake County, Utah, December 3, 2020–January 31, 2021	12/3/20	1/31/21	Salt Lake City, Utah	Primary school	22	0.006329114	632	All contacts	required	required	2.687393998	2.476412931	46.72502723	42.08503344	9.349584777	91	53.1008892	2.398910282	632 student contacts tested, 4 positive (S-S)
Dawson et al. [27]	Pilot Investigation of SARS-CoV-2 Secondary Transmission in Kindergarten Through Grade 12 Schools Implementing Mitigation Strategies — St. Louis County and City of Springfield, Missouri, December 2020	12/7/20	12/18/20	St Louis, Missouri	Mixed school	20	0	48	All contacts	required	required	8.002399805	8.253355063	42.63678616	36.56264461	6.042634957	91	53.1008892	3.357361201	48 contacts tested (school contacts), 0 positive
Dawson et al. [27]	Pilot Investigation of SARS-CoV-2 Secondary Transmission in Kindergarten Through Grade 12 Schools Implementing Mitigation Strategies — St. Louis County and City of Springfield, Missouri, December 2020	12/7/20	12/18/20	Springfield, Missouri	Mixed school	20	0.038461538	52	All contacts	required	required	5.608685697	6.264470486	41.56898976	36.87495127	5.495310122	91	53.1008892	3.315631385	52 contacts tested (school contacts), 2 positive
Cordery et al. [28]	Transmission of SARS-CoV-2 by children attending school. Interim report on an observational, longitudinal sampling study of infected children, contacts, and the environment	10/1/20	12/1/20	United Kingdom	Mixed school	26	0	42	All contacts	required	required	2.877760396	3.154004452	20.22176416	19.86578461	1.509768023	89	34.3149341	6.271681056	42 student contacts tested, 3 positives (not associated with index case)
Ramirez et al. [29]	COVID-19 Transmission during Transportation of 1st to 12th Grade Students: Experience of an Independent School in Virginia	8/24/20	3/19/21	Norfolk, Virginia	Mixed school	20	0	52	All contacts	required	required	2.576590342	2.504684029	15.94979059	15.75994154	2.793622814	91	53.1008892	6.134719211	52 students contacts tested (school bus contacts), 0 positive
